# Supplementary material for: A Modified Model for Quantitative Heavy Metal Source Apportionment and Pollution Pathway Identification
Source: Toxics. 2024 May 23;12(6):382. doi: 10.3390/toxics12060382 (PMC11209494; doi:10.3390/toxics12060382)
Supplement: Supplementary file 1 [file toxics-12-00382-s001.zip]

Archive with 1 entries (1 files):
- toxics-3001726-supplementary.pdf
